# Supplementary material for: Genetic variation reveals the influence of steroid hormones on the risk of retinal neurodegenerative diseases
Source: Front Endocrinol (Lausanne). 2023 Jan 10;13:1088557. doi: 10.3389/fendo.2022.1088557 (PMC9871487; doi:10.3389/fendo.2022.1088557)
Supplement: Supplementary file 5 [file Table_1.xlsx]

## Sheet: Supplementary table 1
Supplementary Table S1 IVs related to steroid hormones and RND
stage	exposure	outcome	SNP	EA	beta.exposure	se.exposure	pval.exposure	beta.outcome	se.outcome	pval.outcome	F
discovery	Testosterone_Estradiol_Ratio	glaucoma	rs10170614	A	-0.113987	0.0239982	2.02e-06	-0.0003	0.0207	0.988	22.5607
discovery	Testosterone_Estradiol_Ratio	glaucoma	rs111461998	T	0.153503	0.0330811	3.51e-06	0.0383	0.0313	0.2212	21.5315
discovery	Testosterone_Estradiol_Ratio	glaucoma	rs112174050	T	-0.3468	0.0733385	2.26e-06	-0.0473	0.0358	0.1867	22.3611
discovery	Testosterone_Estradiol_Ratio	glaucoma	rs117999408	A	0.168569	0.0368841	4.88e-06	0.0249	0.0262	0.342	20.887
discovery	Testosterone_Estradiol_Ratio	glaucoma	rs1249989	G	-0.27178	0.0567137	1.65e-06	0.0562	0.068	0.408	22.9646
discovery	Testosterone_Estradiol_Ratio	glaucoma	rs13188367	A	0.0930276	0.0206192	6.43e-06	0.0365	0.02	0.0673008	20.3554
discovery	Testosterone_Estradiol_Ratio	glaucoma	rs148277266	C	-0.404209	0.0826901	1.02e-06	0.1479	0.174	0.3953	23.8949
discovery	Testosterone_Estradiol_Ratio	glaucoma	rs2414098	C	-0.116509	0.0188235	5.91e-10	-0.0089	0.0175	0.6095	38.3105
discovery	Testosterone_Estradiol_Ratio	glaucoma	rs34736183	G	0.099099	0.0220445	6.91e-06	-0.0102	0.0211	0.630001	20.2087
discovery	Testosterone_Estradiol_Ratio	glaucoma	rs4912205	A	0.0925046	0.0202552	4.95e-06	-0.0042	0.019	0.825	20.8571
discovery	Testosterone_Estradiol_Ratio	glaucoma	rs55782920	C	-0.204433	0.0435192	2.63e-06	-0.027	0.0403	0.5033	22.0668
discovery	Testosterone_Estradiol_Ratio	glaucoma	rs62360097	C	-0.190014	0.0395825	1.57e-06	-0.0372	0.0477	0.4361	23.0444
discovery	Testosterone_Estradiol_Ratio	glaucoma	rs62433433	A	0.115369	0.0246561	2.87e-06	-0.0074	0.0209	0.724101	21.8942
discovery	Testosterone_Estradiol_Ratio	glaucoma	rs7853697	A	0.208793	0.0447155	3e-06	0.1197	0.0509	0.0187499	21.803
discovery	Testosterone_Estradiol_Ratio	glaucoma	rs9972617	G	-0.229832	0.0484079	2.06e-06	-0.0365	0.0488	0.4548	22.5418
discovery	Androstenedione	glaucoma	rs10754665	C	-0.054284	0.0117989	4.21e-06	0.004	0.0179	0.8214	21.1671
discovery	Androstenedione	glaucoma	rs111570873	G	-0.230209	0.0520073	9.5e-06	0.0071	0.0447	0.8744	19.5937
discovery	Androstenedione	glaucoma	rs114530379	T	0.150221	0.0331459	5.87e-06	0.0208	0.0763	0.7855	20.5401
discovery	Androstenedione	glaucoma	rs117391173	G	-0.187348	0.0409109	4.66e-06	-0.0172	0.0523	0.7415	20.971
discovery	Androstenedione	glaucoma	rs12258036	A	-0.0491087	0.010854	6.05e-06	0.0049	0.0175	0.778099	20.4709
discovery	Androstenedione	glaucoma	rs13256324	G	0.146237	0.0327826	8.22e-06	-0.022	0.0412	0.5924	19.8988
discovery	Androstenedione	glaucoma	rs140691101	T	-0.201251	0.0454521	9.47e-06	0.0633	0.1152	0.582599	19.6051
discovery	Androstenedione	glaucoma	rs145870000	G	-0.210569	0.0414049	3.64e-07	0.0418	0.049	0.3939	25.8634
discovery	Androstenedione	glaucoma	rs2240090	T	-0.0527243	0.0112401	2.73e-06	-0.0073	0.0171	0.670101	22.003
discovery	Androstenedione	glaucoma	rs2855795	C	-0.0552704	0.0122153	6.03e-06	-0.0097	0.0205	0.6348	20.4728
discovery	Androstenedione	glaucoma	rs3740204	G	0.0488059	0.0108329	6.62e-06	0.015	0.0194	0.4381	20.2981
discovery	Androstenedione	glaucoma	rs3802230	A	-0.0934231	0.0101244	2.79e-20	-0.0005	0.017	0.9758	85.1471
discovery	Androstenedione	glaucoma	rs6658818	G	-0.0622153	0.0138949	7.49e-06	-0.0044	0.0208	0.8332	20.0486
discovery	Androstenedione	glaucoma	rs6989594	G	-0.168611	0.0363354	3.45e-06	-0.0848	0.0503	0.0921998	21.5334
discovery	Androstenedione	glaucoma	rs755128	A	-0.0770059	0.0150903	3.34e-07	-0.0622	0.0331	0.0601603	26.0407
discovery	Androstenedione	glaucoma	rs79869968	A	-0.114374	0.0254879	7.19e-06	-0.1008	0.0521	0.0533003	20.1366
discovery	Progesterone	glaucoma	rs10823125	T	0.0746026	0.0168363	9.38e-06	0.0049	0.0182	0.7892	19.6343
discovery	Progesterone	glaucoma	rs11144971	T	0.0915807	0.0195662	2.86e-06	-0.0162	0.0214	0.450001	21.9076
discovery	Progesterone	glaucoma	rs115654287	C	0.318435	0.0696181	4.78e-06	0.0159	0.047	0.7347	20.9217
discovery	Progesterone	glaucoma	rs117726407	T	0.195556	0.0420797	3.36e-06	0.0196	0.0379	0.604999	21.5972
discovery	Progesterone	glaucoma	rs117788438	T	0.297015	0.055446	8.47e-08	0.1051	0.0723	0.1462	28.6957
discovery	Progesterone	glaucoma	rs117848367	T	0.246212	0.0460344	8.87e-08	-0.001	0.0629	0.9875	28.6058
discovery	Progesterone	glaucoma	rs117958673	A	0.314757	0.0673197	2.93e-06	0.002	0.0654	0.9762	21.8608
discovery	Progesterone	glaucoma	rs12420337	C	0.259991	0.05411	1.55e-06	-0.0686	0.0749	0.3602	23.0867
discovery	Progesterone	glaucoma	rs138621610	A	0.367752	0.0670445	4.13e-08	-0.0485	0.0599	0.4182	30.0873
discovery	Progesterone	glaucoma	rs140099627	T	0.295988	0.0654241	6.06e-06	-0.0061	0.0553	0.9118	20.4679
discovery	Progesterone	glaucoma	rs143404754	A	0.315699	0.0694973	5.56e-06	0.325	0.1758	0.0645595	20.6353
discovery	Progesterone	glaucoma	rs148352958	A	0.261941	0.055075	1.97e-06	0.0094	0.0441	0.8313	22.6203
discovery	Progesterone	glaucoma	rs149527442	G	0.287922	0.0613143	2.66e-06	0.095	0.17	0.5764	22.0509
discovery	Progesterone	glaucoma	rs16960247	G	0.277356	0.0588912	2.48e-06	-0.038	0.0913	0.677001	22.1807
discovery	Progesterone	glaucoma	rs285589	C	-0.0897903	0.0201952	8.74e-06	0.0121	0.0238	0.611599	19.768
discovery	Progesterone	glaucoma	rs3795730	T	0.155408	0.0345023	6.66e-06	0.0308	0.0252	0.2218	20.2885
discovery	Progesterone	glaucoma	rs6942294	A	0.271662	0.056568	1.57e-06	-0.0655	0.0902	0.4674	23.063
discovery	Progesterone	glaucoma	rs72766089	T	0.191205	0.0423619	6.37e-06	0.0124	0.0671	0.8534	20.3727
discovery	Progesterone	glaucoma	rs72908408	C	0.115126	0.0217367	1.18e-07	-0.0419	0.0289	0.147	28.0517
discovery	Progesterone	glaucoma	rs72989844	G	0.184366	0.0415075	8.92e-06	-0.0165	0.0418	0.6925	19.7292
discovery	Progesterone	glaucoma	rs73081892	G	0.169281	0.0346079	1e-06	0.0115	0.0363	0.751799	23.9258
discovery	Progesterone	glaucoma	rs7327497	C	0.338265	0.0761037	8.8e-06	-0.0483	0.0835	0.562999	19.7562
discovery	Progesterone	glaucoma	rs73979709	C	0.147788	0.0319491	3.73e-06	-0.0157	0.0415	0.704901	21.3974
discovery	Progesterone	glaucoma	rs78752833	G	0.306194	0.0613931	6.12e-07	0.1402	0.1283	0.2743	24.8745
discovery	Progesterone	glaucoma	rs79589801	T	0.307393	0.0600094	3.02e-07	0.0584	0.0761	0.443	26.2391
discovery	Progesterone	glaucoma	rs9367183	A	-0.0928989	0.0193219	1.52e-06	0.0219	0.0213	0.3041	23.1165
discovery	Progesterone	glaucoma	rs9668769	T	-0.143874	0.0312394	4.11e-06	0.0527	0.0507	0.2981	21.2109
discovery	Progesterone	glaucoma	rs971599	G	0.0679784	0.0144586	2.58e-06	0.0056	0.0182	0.7591	22.1049
discovery	Aldosterone	glaucoma	rs10978936	T	0.0949279	0.0214115	9.29e-06	-0.0224	0.0252	0.374	19.6559
discovery	Aldosterone	glaucoma	rs11072923	C	0.0726474	0.0156966	3.68e-06	-0.0222	0.0169	0.1886	21.4205
discovery	Aldosterone	glaucoma	rs112259566	A	0.229609	0.0494147	3.38e-06	0.013	0.0658	0.8436	21.5906
discovery	Aldosterone	glaucoma	rs1337285	T	-0.085143	0.0175094	1.16e-06	0.0122	0.0194	0.531001	23.6459
discovery	Aldosterone	glaucoma	rs140429782	A	0.230993	0.0520967	9.25e-06	-0.0019	0.0438	0.9647	19.6597
discovery	Aldosterone	glaucoma	rs150383631	A	0.266951	0.055754	1.69e-06	-0.0254	0.0718	0.723199	22.9251
discovery	Aldosterone	glaucoma	rs17009473	T	0.147931	0.0330706	7.72e-06	0.0151	0.0349	0.6654	20.0094
discovery	Aldosterone	glaucoma	rs17654303	A	0.196741	0.037291	1.32e-07	0.0142	0.0345	0.6807	27.8344
discovery	Aldosterone	glaucoma	rs17665112	C	0.140308	0.0294327	1.87e-06	0.0037	0.0294	0.8994	22.725
discovery	Aldosterone	glaucoma	rs293187	A	-0.128822	0.028952	8.6e-06	0.0073	0.038	0.8475	19.7981
discovery	Aldosterone	glaucoma	rs4302764	T	0.09103	0.0194327	2.81e-06	-0.0012	0.0201	0.9518	21.9433
discovery	Aldosterone	glaucoma	rs4818424	C	-0.0819871	0.0180129	5.33e-06	0.0216	0.0211	0.3063	20.7169
discovery	Aldosterone	glaucoma	rs6569648	T	0.0765584	0.0172982	9.6e-06	-0.0314	0.0205	0.1253	19.5877
discovery	Aldosterone	glaucoma	rs74911566	C	-0.120155	0.0252674	1.98e-06	0.0281	0.0283	0.3206	22.6132
discovery	Aldosterone	glaucoma	rs7514195	G	0.0690475	0.0151642	5.29e-06	-0.0082	0.0168	0.6265	20.7327
discovery	Aldosterone	glaucoma	rs79501901	A	0.177872	0.0402591	9.96e-06	0.0182	0.0341	0.5945	19.5203
discovery	Aldosterone	glaucoma	rs9969518	G	-0.0676234	0.0152523	9.28e-06	-0.0055	0.0173	0.7519	19.6573
discovery	17-OH-Progesterone	glaucoma	rs11191415	T	0.0688356	0.0141306	1.11e-06	0.0081	0.0188	0.665701	23.7304
discovery	17-OH-Progesterone	glaucoma	rs112662300	G	0.192356	0.0391106	8.73e-07	-0.0498	0.0617	0.4199	24.1893
discovery	17-OH-Progesterone	glaucoma	rs116535882	C	0.286642	0.0590632	1.22e-06	-0.0351	0.082	0.6688	23.553
discovery	17-OH-Progesterone	glaucoma	rs146808194	T	0.18785	0.0411714	5.05e-06	-0.021	0.0533	0.694201	20.8176
discovery	17-OH-Progesterone	glaucoma	rs1673260	G	0.0781826	0.0152732	3.07e-07	-0.0054	0.0199	0.785599	26.2036
discovery	17-OH-Progesterone	glaucoma	rs179441	C	-0.0981709	0.0204102	1.51e-06	-0.0021	0.0252	0.9321	23.1351
discovery	17-OH-Progesterone	glaucoma	rs194438	G	-0.0795088	0.0170758	3.22e-06	-0.0123	0.0229	0.5918	21.6804
discovery	17-OH-Progesterone	glaucoma	rs2259592	G	-0.0701913	0.0142353	8.19e-07	0.0144	0.0172	0.4038	24.3127
discovery	17-OH-Progesterone	glaucoma	rs2949856	C	0.0663847	0.0139523	1.96e-06	0.0306	0.018	0.0890902	22.6383
discovery	17-OH-Progesterone	glaucoma	rs6428792	A	-0.0697471	0.0136742	3.38e-07	-0.017	0.0181	0.3498	26.0165
discovery	17-OH-Progesterone	glaucoma	rs80002102	G	-0.257997	0.0573829	6.92e-06	0.0393	0.1732	0.8202	20.2146
discovery	Testosterone_Estradiol_Ratio	diabetic retinopathy	rs10170614	A	-0.113987	0.0239982	2.02e-06	0.0192	0.0158	0.2261	22.5607
discovery	Testosterone_Estradiol_Ratio	diabetic retinopathy	rs111461998	T	0.153503	0.0330811	3.51e-06	-0.0145	0.0238	0.541499	21.5315
discovery	Testosterone_Estradiol_Ratio	diabetic retinopathy	rs112174050	T	-0.3468	0.0733385	2.26e-06	-0.0412	0.0276	0.1361	22.3611
discovery	Testosterone_Estradiol_Ratio	diabetic retinopathy	rs117999408	A	0.168569	0.0368841	4.88e-06	-0.016	0.0201	0.4268	20.887
discovery	Testosterone_Estradiol_Ratio	diabetic retinopathy	rs1249989	G	-0.27178	0.0567137	1.65e-06	-0.012	0.0516	0.8158	22.9646
discovery	Testosterone_Estradiol_Ratio	diabetic retinopathy	rs13188367	A	0.0930276	0.0206192	6.43e-06	-0.0135	0.0153	0.3787	20.3554
discovery	Testosterone_Estradiol_Ratio	diabetic retinopathy	rs148277266	C	-0.404209	0.0826901	1.02e-06	-0.1355	0.1323	0.3057	23.8949
discovery	Testosterone_Estradiol_Ratio	diabetic retinopathy	rs2414098	C	-0.116509	0.0188235	5.91e-10	0.0024	0.0134	0.8549	38.3105
discovery	Testosterone_Estradiol_Ratio	diabetic retinopathy	rs34736183	G	0.099099	0.0220445	6.91e-06	-0.0127	0.0162	0.4327	20.2087
discovery	Testosterone_Estradiol_Ratio	diabetic retinopathy	rs4912205	A	0.0925046	0.0202552	4.95e-06	-0.0248	0.0145	0.087279	20.8571
discovery	Testosterone_Estradiol_Ratio	diabetic retinopathy	rs55782920	C	-0.204433	0.0435192	2.63e-06	0.0012	0.0309	0.968	22.0668
discovery	Testosterone_Estradiol_Ratio	diabetic retinopathy	rs62360097	C	-0.190014	0.0395825	1.57e-06	-0.0536	0.0367	0.1444	23.0444
discovery	Testosterone_Estradiol_Ratio	diabetic retinopathy	rs62433433	A	0.115369	0.0246561	2.87e-06	0.0106	0.016	0.508401	21.8942
discovery	Testosterone_Estradiol_Ratio	diabetic retinopathy	rs7853697	A	0.208793	0.0447155	3e-06	-0.0183	0.0387	0.6357	21.803
discovery	Testosterone_Estradiol_Ratio	diabetic retinopathy	rs9972617	G	-0.229832	0.0484079	2.06e-06	0.0393	0.0375	0.2938	22.5418
discovery	Androstenedione	diabetic retinopathy	rs10754665	C	-0.054284	0.0117989	4.21e-06	0.0175	0.0137	0.2012	21.1671
discovery	Androstenedione	diabetic retinopathy	rs111570873	G	-0.230209	0.0520073	9.5e-06	0.0132	0.0343	0.7011	19.5937
discovery	Androstenedione	diabetic retinopathy	rs114530379	T	0.150221	0.0331459	5.87e-06	-0.0806	0.0583	0.1673	20.5401
discovery	Androstenedione	diabetic retinopathy	rs117391173	G	-0.187348	0.0409109	4.66e-06	0.013	0.0403	0.7474	20.971
discovery	Androstenedione	diabetic retinopathy	rs12258036	A	-0.0491087	0.010854	6.05e-06	-0.0017	0.0134	0.9008	20.4709
discovery	Androstenedione	diabetic retinopathy	rs13256324	G	0.146237	0.0327826	8.22e-06	0.0524	0.0313	0.0943996	19.8988
discovery	Androstenedione	diabetic retinopathy	rs140691101	T	-0.201251	0.0454521	9.47e-06	-0.0009	0.0874	0.9914	19.6051
discovery	Androstenedione	diabetic retinopathy	rs145870000	G	-0.210569	0.0414049	3.64e-07	0.0252	0.0378	0.5053	25.8634
discovery	Androstenedione	diabetic retinopathy	rs2240090	T	-0.0527243	0.0112401	2.73e-06	0.0197	0.0131	0.1309	22.003
discovery	Androstenedione	diabetic retinopathy	rs2855795	C	-0.0552704	0.0122153	6.03e-06	0.0282	0.0157	0.0725304	20.4728
discovery	Androstenedione	diabetic retinopathy	rs3740204	G	0.0488059	0.0108329	6.62e-06	0.0006	0.0148	0.9652	20.2981
discovery	Androstenedione	diabetic retinopathy	rs3802230	A	-0.0934231	0.0101244	2.79e-20	-0.0086	0.013	0.5085	85.1471
discovery	Androstenedione	diabetic retinopathy	rs6658818	G	-0.0622153	0.0138949	7.49e-06	-0.0006	0.0158	0.97	20.0486
discovery	Androstenedione	diabetic retinopathy	rs6989594	G	-0.168611	0.0363354	3.45e-06	0.0509	0.0381	0.1821	21.5334
discovery	Androstenedione	diabetic retinopathy	rs755128	A	-0.0770059	0.0150903	3.34e-07	-0.0114	0.0252	0.6513	26.0407
discovery	Androstenedione	diabetic retinopathy	rs79869968	A	-0.114374	0.0254879	7.19e-06	-0.0611	0.04	0.127	20.1366
discovery	Progesterone	diabetic retinopathy	rs10823125	T	0.0746026	0.0168363	9.38e-06	0.0135	0.014	0.3343	19.6343
discovery	Progesterone	diabetic retinopathy	rs11144971	T	0.0915807	0.0195662	2.86e-06	0.0112	0.0164	0.4953	21.9076
discovery	Progesterone	diabetic retinopathy	rs115654287	C	0.318435	0.0696181	4.78e-06	-0.0029	0.0361	0.9367	20.9217
discovery	Progesterone	diabetic retinopathy	rs117726407	T	0.195556	0.0420797	3.36e-06	0.0479	0.0288	0.09681	21.5972
discovery	Progesterone	diabetic retinopathy	rs117788438	T	0.297015	0.055446	8.47e-08	-0.0107	0.0555	0.847	28.6957
discovery	Progesterone	diabetic retinopathy	rs117848367	T	0.246212	0.0460344	8.87e-08	0.0059	0.0476	0.9006	28.6058
discovery	Progesterone	diabetic retinopathy	rs117958673	A	0.314757	0.0673197	2.93e-06	0.009	0.0498	0.8573	21.8608
discovery	Progesterone	diabetic retinopathy	rs12420337	C	0.259991	0.05411	1.55e-06	0.0728	0.0574	0.2044	23.0867
discovery	Progesterone	diabetic retinopathy	rs138621610	A	0.367752	0.0670445	4.13e-08	0.0006	0.0468	0.9893	30.0873
discovery	Progesterone	diabetic retinopathy	rs140099627	T	0.295988	0.0654241	6.06e-06	-0.0006	0.0423	0.9887	20.4679
discovery	Progesterone	diabetic retinopathy	rs143404754	A	0.315699	0.0694973	5.56e-06	0.0216	0.1374	0.8749	20.6353
discovery	Progesterone	diabetic retinopathy	rs148352958	A	0.261941	0.055075	1.97e-06	0.0065	0.0337	0.8463	22.6203
discovery	Progesterone	diabetic retinopathy	rs149527442	G	0.287922	0.0613143	2.66e-06	0.0243	0.1311	0.8527	22.0509
discovery	Progesterone	diabetic retinopathy	rs16960247	G	0.277356	0.0588912	2.48e-06	-0.0059	0.0682	0.9306	22.1807
discovery	Progesterone	diabetic retinopathy	rs285589	C	-0.0897903	0.0201952	8.74e-06	-0.01	0.0182	0.583899	19.768
discovery	Progesterone	diabetic retinopathy	rs3795730	T	0.155408	0.0345023	6.66e-06	-0.0365	0.0194	0.0597503	20.2885
discovery	Progesterone	diabetic retinopathy	rs6942294	A	0.271662	0.056568	1.57e-06	0.0143	0.0691	0.8354	23.063
discovery	Progesterone	diabetic retinopathy	rs72766089	T	0.191205	0.0423619	6.37e-06	-0.0947	0.0505	0.0607393	20.3727
discovery	Progesterone	diabetic retinopathy	rs72908408	C	0.115126	0.0217367	1.18e-07	0.0238	0.022	0.2808	28.0517
discovery	Progesterone	diabetic retinopathy	rs72989844	G	0.184366	0.0415075	8.92e-06	-0.0508	0.0322	0.1144	19.7292
discovery	Progesterone	diabetic retinopathy	rs73081892	G	0.169281	0.0346079	1e-06	0.0231	0.0277	0.4048	23.9258
discovery	Progesterone	diabetic retinopathy	rs7327497	C	0.338265	0.0761037	8.8e-06	-0.0325	0.0637	0.6095	19.7562
discovery	Progesterone	diabetic retinopathy	rs73979709	C	0.147788	0.0319491	3.73e-06	-0.0703	0.0319	0.0275899	21.3974
discovery	Progesterone	diabetic retinopathy	rs78752833	G	0.306194	0.0613931	6.12e-07	-0.0654	0.0982	0.5058	24.8745
discovery	Progesterone	diabetic retinopathy	rs79589801	T	0.307393	0.0600094	3.02e-07	-0.0328	0.0578	0.5703	26.2391
discovery	Progesterone	diabetic retinopathy	rs9367183	A	-0.0928989	0.0193219	1.52e-06	-0.025	0.0163	0.1257	23.1165
discovery	Progesterone	diabetic retinopathy	rs9668769	T	-0.143874	0.0312394	4.11e-06	-0.0125	0.0384	0.743599	21.2109
discovery	Progesterone	diabetic retinopathy	rs971599	G	0.0679784	0.0144586	2.58e-06	-0.0108	0.0139	0.4367	22.1049
discovery	Aldosterone	diabetic retinopathy	rs10978936	T	0.0949279	0.0214115	9.29e-06	-0.0044	0.0192	0.817	19.6559
discovery	Aldosterone	diabetic retinopathy	rs11072923	C	0.0726474	0.0156966	3.68e-06	0.0208	0.0129	0.1077	21.4205
discovery	Aldosterone	diabetic retinopathy	rs112259566	A	0.229609	0.0494147	3.38e-06	-0.0448	0.0508	0.3787	21.5906
discovery	Aldosterone	diabetic retinopathy	rs1337285	T	-0.085143	0.0175094	1.16e-06	0.0213	0.0148	0.151	23.6459
discovery	Aldosterone	diabetic retinopathy	rs140429782	A	0.230993	0.0520967	9.25e-06	0.0739	0.0338	0.0284702	19.6597
discovery	Aldosterone	diabetic retinopathy	rs150383631	A	0.266951	0.055754	1.69e-06	-0.0177	0.0545	0.7453	22.9251
discovery	Aldosterone	diabetic retinopathy	rs17009473	T	0.147931	0.0330706	7.72e-06	0.0021	0.0264	0.9359	20.0094
discovery	Aldosterone	diabetic retinopathy	rs17654303	A	0.196741	0.037291	1.32e-07	-0.0122	0.0265	0.6457	27.8344
discovery	Aldosterone	diabetic retinopathy	rs17665112	C	0.140308	0.0294327	1.87e-06	0.0113	0.0225	0.616799	22.725
discovery	Aldosterone	diabetic retinopathy	rs293187	A	-0.128822	0.028952	8.6e-06	-0.0496	0.0291	0.0881901	19.7981
discovery	Aldosterone	diabetic retinopathy	rs4302764	T	0.09103	0.0194327	2.81e-06	0.0439	0.0154	0.00438803	21.9433
discovery	Aldosterone	diabetic retinopathy	rs4818424	C	-0.0819871	0.0180129	5.33e-06	-0.0139	0.0162	0.3879	20.7169
discovery	Aldosterone	diabetic retinopathy	rs6569648	T	0.0765584	0.0172982	9.6e-06	0.0128	0.0157	0.4144	19.5877
discovery	Aldosterone	diabetic retinopathy	rs74911566	C	-0.120155	0.0252674	1.98e-06	-0.0066	0.0217	0.7612	22.6132
discovery	Aldosterone	diabetic retinopathy	rs7514195	G	0.0690475	0.0151642	5.29e-06	0.0072	0.0129	0.5764	20.7327
discovery	Aldosterone	diabetic retinopathy	rs79501901	A	0.177872	0.0402591	9.96e-06	-0.0012	0.0261	0.9621	19.5203
discovery	Aldosterone	diabetic retinopathy	rs9969518	G	-0.0676234	0.0152523	9.28e-06	-0.0006	0.0133	0.9625	19.6573
discovery	17-OH-Progesterone	diabetic retinopathy	rs11191415	T	0.0688356	0.0141306	1.11e-06	0.0294	0.0143	0.0400396	23.7304
discovery	17-OH-Progesterone	diabetic retinopathy	rs112662300	G	0.192356	0.0391106	8.73e-07	-0.0164	0.0469	0.7267	24.1893
discovery	17-OH-Progesterone	diabetic retinopathy	rs116535882	C	0.286642	0.0590632	1.22e-06	-0.0225	0.0617	0.7147	23.553
discovery	17-OH-Progesterone	diabetic retinopathy	rs146808194	T	0.18785	0.0411714	5.05e-06	0.0042	0.0407	0.9177	20.8176
discovery	17-OH-Progesterone	diabetic retinopathy	rs1673260	G	0.0781826	0.0152732	3.07e-07	-0.0222	0.0152	0.145	26.2036
discovery	17-OH-Progesterone	diabetic retinopathy	rs179441	C	-0.0981709	0.0204102	1.51e-06	-0.0054	0.0192	0.778599	23.1351
discovery	17-OH-Progesterone	diabetic retinopathy	rs194438	G	-0.0795088	0.0170758	3.22e-06	0.0169	0.0176	0.3384	21.6804
discovery	17-OH-Progesterone	diabetic retinopathy	rs2259592	G	-0.0701913	0.0142353	8.19e-07	0.0065	0.0132	0.621199	24.3127
discovery	17-OH-Progesterone	diabetic retinopathy	rs2949856	C	0.0663847	0.0139523	1.96e-06	-0.0197	0.0137	0.1516	22.6383
discovery	17-OH-Progesterone	diabetic retinopathy	rs6428792	A	-0.0697471	0.0136742	3.38e-07	-0.0189	0.0139	0.1728	26.0165
discovery	17-OH-Progesterone	diabetic retinopathy	rs80002102	G	-0.257997	0.0573829	6.92e-06	-0.0089	0.1299	0.9455	20.2146
discovery	Testosterone_Estradiol_Ratio	age-related macular degeneration	rs10170614	A	-0.113987	0.0239982	2.02e-06	0.0003	0.0276	0.9915	22.5607
discovery	Testosterone_Estradiol_Ratio	age-related macular degeneration	rs111461998	T	0.153503	0.0330811	3.51e-06	0.0235	0.032	0.4618	21.5315
discovery	Testosterone_Estradiol_Ratio	age-related macular degeneration	rs112174050	T	-0.3468	0.0733385	2.26e-06	0.0959	0.0625	0.1249	22.3611
discovery	Testosterone_Estradiol_Ratio	age-related macular degeneration	rs117999408	A	0.168569	0.0368841	4.88e-06	-0.0267	0.0289	0.3567	20.887
discovery	Testosterone_Estradiol_Ratio	age-related macular degeneration	rs1249989	G	-0.27178	0.0567137	1.65e-06	-0.084	0.0493	0.0883507	22.9646
discovery	Testosterone_Estradiol_Ratio	age-related macular degeneration	rs13188367	A	0.0930276	0.0206192	6.43e-06	0.0248	0.0158	0.1179	20.3554
discovery	Testosterone_Estradiol_Ratio	age-related macular degeneration	rs148277266	C	-0.404209	0.0826901	1.02e-06	0.1496	0.0967	0.1219	23.8949
discovery	Testosterone_Estradiol_Ratio	age-related macular degeneration	rs2414098	C	-0.116509	0.0188235	5.91e-10	0.0251	0.0146	0.0842306	38.3105
discovery	Testosterone_Estradiol_Ratio	age-related macular degeneration	rs34736183	G	0.099099	0.0220445	6.91e-06	0.0102	0.0175	0.5593	20.2087
discovery	Testosterone_Estradiol_Ratio	age-related macular degeneration	rs4912205	A	0.0925046	0.0202552	4.95e-06	0.0052	0.018	0.7732	20.8571
discovery	Testosterone_Estradiol_Ratio	age-related macular degeneration	rs55782920	C	-0.204433	0.0435192	2.63e-06	0.0286	0.0325	0.3802	22.0668
discovery	Testosterone_Estradiol_Ratio	age-related macular degeneration	rs62360097	C	-0.190014	0.0395825	1.57e-06	-0.0702	0.037	0.0574804	23.0444
discovery	Testosterone_Estradiol_Ratio	age-related macular degeneration	rs62433433	A	0.115369	0.0246561	2.87e-06	-0.0008	0.0198	0.9686	21.8942
discovery	Testosterone_Estradiol_Ratio	age-related macular degeneration	rs7853697	A	0.208793	0.0447155	3e-06	0.0164	0.0337	0.6268	21.803
discovery	Testosterone_Estradiol_Ratio	age-related macular degeneration	rs9972617	G	-0.229832	0.0484079	2.06e-06	-0.0759	0.0445	0.087961	22.5418
discovery	Androstenedione	age-related macular degeneration	rs10754665	C	-0.054284	0.0117989	4.21e-06	-0.0019	0.0174	0.9138	21.1671
discovery	Androstenedione	age-related macular degeneration	rs114530379	T	0.150221	0.0331459	5.87e-06	0.0973	0.0554	0.0791097	20.5401
discovery	Androstenedione	age-related macular degeneration	rs117391173	G	-0.187348	0.0409109	4.66e-06	0.0869	0.0595	0.144	20.971
discovery	Androstenedione	age-related macular degeneration	rs12258036	A	-0.0491087	0.010854	6.05e-06	0.0264	0.0158	0.0946303	20.4709
discovery	Androstenedione	age-related macular degeneration	rs13256324	G	0.146237	0.0327826	8.22e-06	-0.0604	0.0553	0.2746	19.8988
discovery	Androstenedione	age-related macular degeneration	rs140691101	T	-0.201251	0.0454521	9.47e-06	-0.0592	0.0761	0.4365	19.6051
discovery	Androstenedione	age-related macular degeneration	rs145870000	G	-0.210569	0.0414049	3.64e-07	-0.0454	0.0693	0.512	25.8634
discovery	Androstenedione	age-related macular degeneration	rs2240090	T	-0.0527243	0.0112401	2.73e-06	-0.0188	0.015	0.2099	22.003
discovery	Androstenedione	age-related macular degeneration	rs2855795	C	-0.0552704	0.0122153	6.03e-06	-0.0092	0.0196	0.6381	20.4728
discovery	Androstenedione	age-related macular degeneration	rs3740204	G	0.0488059	0.0108329	6.62e-06	0.0059	0.0162	0.7157	20.2981
discovery	Androstenedione	age-related macular degeneration	rs3802230	A	-0.0934231	0.0101244	2.79e-20	-0.0027	0.014	0.8461	85.1471
discovery	Androstenedione	age-related macular degeneration	rs6658818	G	-0.0622153	0.0138949	7.49e-06	0.0049	0.017	0.773599	20.0486
discovery	Androstenedione	age-related macular degeneration	rs6989594	G	-0.168611	0.0363354	3.45e-06	-0.0598	0.0499	0.2307	21.5334
discovery	Androstenedione	age-related macular degeneration	rs755128	A	-0.0770059	0.0150903	3.34e-07	0.0243	0.0211	0.2503	26.0407
discovery	Androstenedione	age-related macular degeneration	rs79869968	A	-0.114374	0.0254879	7.19e-06	-0.0033	0.0331	0.9214	20.1366
discovery	Progesterone	age-related macular degeneration	rs10823125	T	0.0746026	0.0168363	9.38e-06	0.0328	0.017	0.0540194	19.6343
discovery	Progesterone	age-related macular degeneration	rs11144971	T	0.0915807	0.0195662	2.86e-06	-0.0285	0.0201	0.1571	21.9076
discovery	Progesterone	age-related macular degeneration	rs115654287	C	0.318435	0.0696181	4.78e-06	0.0848	0.0847	0.317	20.9217
discovery	Progesterone	age-related macular degeneration	rs117726407	T	0.195556	0.0420797	3.36e-06	-0.0381	0.0517	0.4608	21.5972
discovery	Progesterone	age-related macular degeneration	rs117788438	T	0.297015	0.055446	8.47e-08	-0.0204	0.0633	0.747699	28.6957
discovery	Progesterone	age-related macular degeneration	rs117848367	T	0.246212	0.0460344	8.87e-08	0.1302	0.0583	0.0254601	28.6058
discovery	Progesterone	age-related macular degeneration	rs117958673	A	0.314757	0.0673197	2.93e-06	-0.1404	0.103	0.1728	21.8608
discovery	Progesterone	age-related macular degeneration	rs12420337	C	0.259991	0.05411	1.55e-06	0.097	0.0678	0.1528	23.0867
discovery	Progesterone	age-related macular degeneration	rs138621610	A	0.367752	0.0670445	4.13e-08	0.0267	0.0661	0.6867	30.0873
discovery	Progesterone	age-related macular degeneration	rs140099627	T	0.295988	0.0654241	6.06e-06	0.0212	0.0751	0.7777	20.4679
discovery	Progesterone	age-related macular degeneration	rs143404754	A	0.315699	0.0694973	5.56e-06	-0.0078	0.0659	0.9063	20.6353
discovery	Progesterone	age-related macular degeneration	rs148352958	A	0.261941	0.055075	1.97e-06	0.0326	0.0638	0.609799	22.6203
discovery	Progesterone	age-related macular degeneration	rs149527442	G	0.287922	0.0613143	2.66e-06	-0.09	0.0639	0.1591	22.0509
discovery	Progesterone	age-related macular degeneration	rs16960247	G	0.277356	0.0588912	2.48e-06	-0.0726	0.0549	0.1862	22.1807
discovery	Progesterone	age-related macular degeneration	rs285589	C	-0.0897903	0.0201952	8.74e-06	0.0059	0.0206	0.7738	19.768
discovery	Progesterone	age-related macular degeneration	rs3795730	T	0.155408	0.0345023	6.66e-06	-0.0466	0.0382	0.2228	20.2885
discovery	Progesterone	age-related macular degeneration	rs6942294	A	0.271662	0.056568	1.57e-06	-0.0159	0.0507	0.7536	23.063
discovery	Progesterone	age-related macular degeneration	rs72766089	T	0.191205	0.0423619	6.37e-06	-0.0291	0.0461	0.5282	20.3727
discovery	Progesterone	age-related macular degeneration	rs72908408	C	0.115126	0.0217367	1.18e-07	-0.0041	0.0231	0.8595	28.0517
discovery	Progesterone	age-related macular degeneration	rs72989844	G	0.184366	0.0415075	8.92e-06	0.0076	0.0594	0.8976	19.7292
discovery	Progesterone	age-related macular degeneration	rs73081892	G	0.169281	0.0346079	1e-06	-0.0316	0.0469	0.500299	23.9258
discovery	Progesterone	age-related macular degeneration	rs7327497	C	0.338265	0.0761037	8.8e-06	0.1556	0.1	0.1197	19.7562
discovery	Progesterone	age-related macular degeneration	rs73979709	C	0.147788	0.0319491	3.73e-06	-0.0785	0.036	0.0290898	21.3974
discovery	Progesterone	age-related macular degeneration	rs78752833	G	0.306194	0.0613931	6.12e-07	0.0639	0.0632	0.312	24.8745
discovery	Progesterone	age-related macular degeneration	rs79589801	T	0.307393	0.0600094	3.02e-07	-0.0005	0.0712	0.9945	26.2391
discovery	Progesterone	age-related macular degeneration	rs9367183	A	-0.0928989	0.0193219	1.52e-06	0.0058	0.0196	0.766	23.1165
discovery	Progesterone	age-related macular degeneration	rs9668769	T	-0.143874	0.0312394	4.11e-06	0.0173	0.033	0.600701	21.2109
discovery	Progesterone	age-related macular degeneration	rs971599	G	0.0679784	0.0144586	2.58e-06	0.0201	0.0149	0.1762	22.1049
discovery	Aldosterone	age-related macular degeneration	rs10978936	T	0.0949279	0.0214115	9.29e-06	0.0038	0.0197	0.8484	19.6559
discovery	Aldosterone	age-related macular degeneration	rs11072923	C	0.0726474	0.0156966	3.68e-06	0.0211	0.0146	0.1468	21.4205
discovery	Aldosterone	age-related macular degeneration	rs112259566	A	0.229609	0.0494147	3.38e-06	0.0091	0.0765	0.9059	21.5906
discovery	Aldosterone	age-related macular degeneration	rs1337285	T	-0.085143	0.0175094	1.16e-06	-0.0003	0.0166	0.9853	23.6459
discovery	Aldosterone	age-related macular degeneration	rs140429782	A	0.230993	0.0520967	9.25e-06	-0.0196	0.0501	0.696	19.6597
discovery	Aldosterone	age-related macular degeneration	rs150024216	T	0.198584	0.0447667	9.17e-06	-0.0125	0.0414	0.7622	19.6779
discovery	Aldosterone	age-related macular degeneration	rs150383631	A	0.266951	0.055754	1.69e-06	0.032	0.053	0.5465	22.9251
discovery	Aldosterone	age-related macular degeneration	rs17009473	T	0.147931	0.0330706	7.72e-06	-0.048	0.0295	0.1042	20.0094
discovery	Aldosterone	age-related macular degeneration	rs17654303	A	0.196741	0.037291	1.32e-07	0.0197	0.0425	0.6434	27.8344
discovery	Aldosterone	age-related macular degeneration	rs17665112	C	0.140308	0.0294327	1.87e-06	0.0234	0.0302	0.4397	22.725
discovery	Aldosterone	age-related macular degeneration	rs293187	A	-0.128822	0.028952	8.6e-06	-0.0122	0.0323	0.7045	19.7981
discovery	Aldosterone	age-related macular degeneration	rs4302764	T	0.09103	0.0194327	2.81e-06	-0.0002	0.0183	0.9897	21.9433
discovery	Aldosterone	age-related macular degeneration	rs4818424	C	-0.0819871	0.0180129	5.33e-06	0.0068	0.0165	0.679401	20.7169
discovery	Aldosterone	age-related macular degeneration	rs6569648	T	0.0765584	0.0172982	9.6e-06	0.0166	0.0163	0.3084	19.5877
discovery	Aldosterone	age-related macular degeneration	rs74911566	C	-0.120155	0.0252674	1.98e-06	0.0203	0.0272	0.4542	22.6132
discovery	Aldosterone	age-related macular degeneration	rs7514195	G	0.0690475	0.0151642	5.29e-06	0.0014	0.0142	0.9216	20.7327
discovery	Aldosterone	age-related macular degeneration	rs79501901	A	0.177872	0.0402591	9.96e-06	0.0616	0.0452	0.1733	19.5203
discovery	Aldosterone	age-related macular degeneration	rs9969518	G	-0.0676234	0.0152523	9.28e-06	-0.0155	0.0157	0.3218	19.6573
discovery	17-OH-Progesterone	age-related macular degeneration	rs11191415	T	0.0688356	0.0141306	1.11e-06	-0.0028	0.0154	0.8541	23.7304
discovery	17-OH-Progesterone	age-related macular degeneration	rs112662300	G	0.192356	0.0391106	8.73e-07	-0.0339	0.0418	0.4177	24.1893
discovery	17-OH-Progesterone	age-related macular degeneration	rs116535882	C	0.286642	0.0590632	1.22e-06	-0.0739	0.063	0.2409	23.553
discovery	17-OH-Progesterone	age-related macular degeneration	rs146808194	T	0.18785	0.0411714	5.05e-06	-0.088	0.0419	0.0359203	20.8176
discovery	17-OH-Progesterone	age-related macular degeneration	rs1673260	G	0.0781826	0.0152732	3.07e-07	0.0113	0.0169	0.5062	26.2036
discovery	17-OH-Progesterone	age-related macular degeneration	rs179441	C	-0.0981709	0.0204102	1.51e-06	0.0002	0.0208	0.9919	23.1351
discovery	17-OH-Progesterone	age-related macular degeneration	rs194438	G	-0.0795088	0.0170758	3.22e-06	-0.0236	0.0185	0.2007	21.6804
discovery	17-OH-Progesterone	age-related macular degeneration	rs2259592	G	-0.0701913	0.0142353	8.19e-07	-0.0028	0.0152	0.8556	24.3127
discovery	17-OH-Progesterone	age-related macular degeneration	rs28749103	G	0.0931042	0.0195217	1.85e-06	-0.0008	0.0296	0.9783	22.7459
discovery	17-OH-Progesterone	age-related macular degeneration	rs2949856	C	0.0663847	0.0139523	1.96e-06	-0.0024	0.0148	0.8697	22.6383
discovery	17-OH-Progesterone	age-related macular degeneration	rs6428792	A	-0.0697471	0.0136742	3.38e-07	0.0158	0.0145	0.2762	26.0165
discovery	17-OH-Progesterone	age-related macular degeneration	rs80002102	G	-0.257997	0.0573829	6.92e-06	-0.0695	0.0682	0.3081	20.2146
replicated	Testosterone_Estradiol_Ratio	glaucoma	rs10170614	A	-0.113987	0.0239982	2.02e-06	5.48926e-05	0.000257338	0.83	22.5607
replicated	Testosterone_Estradiol_Ratio	glaucoma	rs111461998	T	0.153503	0.0330811	3.51e-06	2.06146e-05	0.000328897	0.95	21.5315
replicated	Testosterone_Estradiol_Ratio	glaucoma	rs13188367	A	0.0930276	0.0206192	6.43e-06	-0.000196109	0.000232951	0.4	20.3554
replicated	Testosterone_Estradiol_Ratio	glaucoma	rs34736183	G	0.099099	0.0220445	6.91e-06	-0.00053494	0.000262228	0.0409996	20.2087
replicated	Testosterone_Estradiol_Ratio	glaucoma	rs4912205	A	0.0925046	0.0202552	4.95e-06	-0.000258792	0.000229934	0.26	20.8571
replicated	Testosterone_Estradiol_Ratio	glaucoma	rs62433433	A	0.115369	0.0246561	2.87e-06	-0.000336321	0.000292543	0.25	21.8942
replicated	Androstenedione	glaucoma	rs10754665	C	-0.054284	0.0117989	4.21e-06	-1.34979e-05	0.000239497	0.96	21.1671
replicated	Androstenedione	glaucoma	rs12258036	A	-0.0491087	0.010854	6.05e-06	-0.000209604	0.000215057	0.33	20.4709
replicated	Androstenedione	glaucoma	rs2240090	T	-0.0527243	0.0112401	2.73e-06	-9.66749e-05	0.000221469	0.66	22.003
replicated	Androstenedione	glaucoma	rs2855795	C	-0.0552704	0.0122153	6.03e-06	-0.000368208	0.000254459	0.15	20.4728
replicated	Androstenedione	glaucoma	rs3740204	G	0.0488059	0.0108329	6.62e-06	-3.53416e-05	0.000228143	0.88	20.2981
replicated	Androstenedione	glaucoma	rs6658818	G	-0.0622153	0.0138949	7.49e-06	7.70245e-05	0.000246402	0.75	20.0486
replicated	Androstenedione	glaucoma	rs755128	A	-0.0770059	0.0150903	3.34e-07	-4.27809e-05	0.000326242	0.9	26.0407
replicated	Progesterone	glaucoma	rs10823125	T	0.0746026	0.0168363	9.38e-06	-0.000238658	0.000252589	0.34	19.6343
replicated	Progesterone	glaucoma	rs11144971	T	0.0915807	0.0195662	2.86e-06	-0.000525933	0.000291204	0.0710003	21.9076
replicated	Progesterone	glaucoma	rs285589	C	-0.0897903	0.0201952	8.74e-06	0.00040982	0.000311452	0.19	19.768
replicated	Progesterone	glaucoma	rs72908408	C	0.115126	0.0217367	1.18e-07	0.000386217	0.00032934	0.24	28.0517
replicated	Progesterone	glaucoma	rs9367183	A	-0.0928989	0.0193219	1.52e-06	-5.72287e-05	0.000284391	0.84	23.1165
replicated	Progesterone	glaucoma	rs971599	G	0.0679784	0.0144586	2.58e-06	-0.000392574	0.000215451	0.0680002	22.1049
replicated	Aldosterone	glaucoma	rs10978936	T	0.0949279	0.0214115	9.29e-06	0.00033526	0.000291875	0.25	19.6559
replicated	Aldosterone	glaucoma	rs11072923	C	0.0726474	0.0156966	3.68e-06	-7.67802e-05	0.000212502	0.719999	21.4205
replicated	Aldosterone	glaucoma	rs1337285	T	-0.085143	0.0175094	1.16e-06	3.6165e-05	0.000242725	0.88	23.6459
replicated	Aldosterone	glaucoma	rs4302764	T	0.09103	0.0194327	2.81e-06	-6.17044e-05	0.000251295	0.81	21.9433
replicated	Aldosterone	glaucoma	rs4818424	C	-0.0819871	0.0180129	5.33e-06	9.96646e-05	0.000241073	0.68	20.7169
replicated	Aldosterone	glaucoma	rs74911566	C	-0.120155	0.0252674	1.98e-06	-0.000372789	0.000344878	0.28	22.6132
replicated	Aldosterone	glaucoma	rs7514195	G	0.0690475	0.0151642	5.29e-06	2.23439e-05	0.000210765	0.92	20.7327
replicated	Aldosterone	glaucoma	rs9969518	G	-0.0676234	0.0152523	9.28e-06	0.000201937	0.000216658	0.35	19.6573
replicated	17-OH-Progesterone	glaucoma	rs1673260	G	0.0781826	0.0152732	3.07e-07	8.14179e-05	0.000242464	0.74	26.2036
replicated	17-OH-Progesterone	glaucoma	rs179441	C	-0.0981709	0.0204102	1.51e-06	0.000431241	0.000279385	0.12	23.1351
replicated	17-OH-Progesterone	glaucoma	rs194438	G	-0.0795088	0.0170758	3.22e-06	0.00046217	0.000270236	0.0870001	21.6804
replicated	17-OH-Progesterone	glaucoma	rs2259592	G	-0.0701913	0.0142353	8.19e-07	-0.00035235	0.000222681	0.11	24.3127
replicated	17-OH-Progesterone	glaucoma	rs2949856	C	0.0663847	0.0139523	1.96e-06	-0.000268707	0.000222298	0.23	22.6383

## Sheet: Supplementary table 2
Supplementary Table S2 Casual effects of MR Analysis between steroid hormones and RND
stage	exposure	outcome	nsnp	IVW				MR Egger				Weighted median				MLE				MR-RAPS				Heterogeneity (Cochrane's Q)		Pleiotropy
				p-value	OR	OR_lci95	OR_uci95	p-value	OR	OR_lci95	OR_uci95	p-value	OR	OR_lci95	OR_uci95	p-value	OR	OR_lci95	OR_uci95	p-value	OR	OR_lci95	OR_uci95	IVW-P_value	MR Egger-P_value	p-value (MR Egger)	MR-PRESSO-p-value
discovery	glaucoma	Aldosterone	17	0.24663	0.937044	0.839432	1.04601	0.345388	1.15037	0.867843	1.52489	0.881836	0.988846	0.852893	1.14647	0.649143	0.976588	0.927036	1.02879	0.662542	0.97646	0.924588	1.03124	0.970218	0.994029	0.142136	0.918
discovery	glaucoma	Androstenedione	16	0.34845	1.07277	0.926259	1.24247	0.984913	0.99707	0.739577	1.34421	0.992562	0.999084	0.823973	1.21141	0.553384	1.04242	0.971854	1.11811	0.568439	1.04235	0.969234	1.12099	0.68372	0.635672	0.590087	0.767
discovery	glaucoma	Progesterone	28	0.93161	0.996209	0.913445	1.08647	0.505707	1.06147	0.892621	1.26226	0.823239	1.01386	0.898534	1.14398	0.846081	1.0085	0.965483	1.05343	0.852243	1.0085	0.963712	1.05536	0.910842	0.907048	0.414509	0.698
discovery	glaucoma	17-OH-Progesterone	11	0.769836	1.02524	0.867565	1.21158	0.251314	0.742205	0.460817	1.19542	0.820903	0.974114	0.776236	1.22243	0.505992	1.05193	0.974828	1.13514	0.522013	1.05169	0.972076	1.13783	0.816642	0.913266	0.189757	0.769
discovery	glaucoma	Testosterone_Estradiol_Ratio	15	0.0273191	1.11178	1.01193	1.22149	0.18543	1.1836	0.934527	1.49905	0.04122	1.14328	1.00535	1.30013	0.0266183	1.11476	1.06145	1.17075	0.0340291	1.11448	1.05892	1.17294	0.620319	0.568593	0.580963	0.679
discovery	diabetic retinopathy	Aldosterone	17	0.071748	1.08969	0.992431	1.19647	0.970175	1.00474	0.787489	1.28192	0.602408	1.03314	0.913862	1.168	0.0213107	1.09752	1.05405	1.14278	0.0227774	1.0992	1.05448	1.14582	0.233814	0.210772	0.489163	0.408
discovery	diabetic retinopathy	Androstenedione	16	0.393665	0.949995	0.844365	1.06884	0.791876	1.03395	0.810664	1.31874	0.644775	0.963208	0.821311	1.12962	0.351312	0.950917	0.900931	1.00368	0.342462	0.948835	0.897767	1.00281	0.349063	0.324735	0.446627	0.464
discovery	diabetic retinopathy	Progesterone	28	0.977691	0.999053	0.934861	1.06765	0.439968	0.948247	0.830318	1.08292	0.864231	1.00828	0.917357	1.10821	0.906948	1.00394	0.970694	1.03833	0.908433	1.00397	0.969995	1.03913	0.481906	0.469986	0.381898	0.513
discovery	diabetic retinopathy	17-OH-Progesterone	11	0.727135	0.975821	0.850479	1.11964	0.745605	0.932458	0.619038	1.40456	0.371174	0.92192	0.771455	1.10173	0.528166	0.963736	0.908923	1.02185	0.533198	0.963476	0.90763	1.02276	0.309237	0.238068	0.821415	0.386
discovery	diabetic retinopathy	Testosterone_Estradiol_Ratio	15	0.561486	0.978866	0.910768	1.05205	0.0812703	1.19114	0.993536	1.42805	0.455669	0.960425	0.863752	1.06792	0.555897	0.977827	0.941299	1.01577	0.555659	0.977612	0.940763	1.01591	0.470654	0.81799	0.0378652	0.412
discovery	age-related macular degeneration	Aldosterone	18	0.388622	1.04488	0.945631	1.15454	0.706634	0.949535	0.728578	1.2375	0.58454	1.03867	0.906599	1.18997	0.641369	1.0224	0.974916	1.07219	0.654308	1.0225	0.972929	1.0746	0.894263	0.885087	0.455792	0.92
discovery	age-related macular degeneration	Androstenedione	15	0.790927	1.02044	0.878675	1.18507	0.587267	1.11424	0.761278	1.63085	0.786371	1.03037	0.829896	1.27928	0.52328	0.957492	0.894499	1.02492	0.529241	0.957365	0.893309	1.02601	0.378835	0.325597	0.629151	0.271
discovery	age-related macular degeneration	Progesterone	28	0.823359	0.989232	0.89953	1.08788	0.695435	0.96246	0.796356	1.16321	0.447426	0.953137	0.842129	1.07878	0.943365	1.00301	0.961417	1.04641	0.943841	1.00304	0.960777	1.04716	0.183784	0.154311	0.744002	0.196
discovery	age-related macular degeneration	17-OH-Progesterone	12	0.427256	0.949308	0.83489	1.07941	0.211082	0.796624	0.570705	1.11198	0.73507	0.970235	0.814455	1.15581	0.72973	0.981694	0.930574	1.03562	0.735251	0.981638	0.929287	1.03694	0.511709	0.535719	0.290265	0.564
discovery	age-related macular degeneration	Testosterone_Estradiol_Ratio	15	0.754004	1.0183	0.909101	1.14062	0.775997	0.953795	0.693189	1.31238	0.806941	1.01772	0.883959	1.17173	0.681981	1.01964	0.972373	1.0692	0.683598	1.01955	0.972252	1.06914	0.0735835	0.0563432	0.672881	0.066
replicated	glaucoma	Aldosterone	8	0.926305	1.0001	0.998054	1.00214	0.202237	1.00898	0.996705	1.02141	0.667398	0.999443	0.996904	1.00199	0.746344	0.999673	0.998663	1.00068	0.757737	0.999674	0.998618	1.00073	0.80884	0.946634	0.200945	0.735
replicated	glaucoma	Androstenedione	7	0.34835	1.00154	0.998327	1.00476	0.750359	0.995991	0.972939	1.01959	0.802018	1.00052	0.996448	1.00461	0.32484	1.00139	0.999978	1.00279	0.353122	1.00138	0.999894	1.00287	0.868806	0.809669	0.65865	0.935
replicated	glaucoma	Progesterone	6	0.166553	0.997785	0.994654	1.00092	0.162093	1.01291	0.998142	1.02789	0.0561953	0.996584	0.99309	1.00009	0.686199	0.999544	0.998415	1.00067	0.672028	0.999531	0.998424	1.00064	0.174671	0.473868	0.11114	0.057
replicated	glaucoma	17-OH-Progesterone	5	0.428424	0.99841	0.994487	1.00235	0.446844	0.986336	0.95634	1.01727	0.0662411	0.996106	0.991968	1.00026	0.549847	0.999249	0.997994	1.00051	0.550548	0.999247	0.997987	1.00051	0.0875215	0.0803999	0.49266	0.133
replicated	glaucoma	Testosterone_Estradiol_Ratio	6	0.0409169	0.997991	0.996069	0.999917	0.435716	1.00501	0.993702	1.01644	0.112763	0.997885	0.995277	1.0005	0.0424836	0.997931	0.996912	0.99895	0.0517604	0.997931	0.996869	0.998994	0.649458	0.770353	0.285529	0.675

## Sheet: Sheet1
F
19.5203
19.5877
19.5937
19.6051
19.6343
19.6559
19.6573
19.6597
19.7292
19.7562
19.768
19.7981
19.8988
20.0094
20.0486
20.1366
20.2087
20.2146
20.2885
20.2981
20.3554
20.3727
20.4679
20.4709
20.4728
20.5401
20.6353
20.7169
20.7327
20.8176
20.8571
20.887
20.9217
20.971
21.1671
21.2109
21.3974
21.4205
21.5315
21.5334
21.5906
21.5972
21.6804
21.803
21.8608
21.8942
21.9076
21.9433
22.003
22.0509
22.0668
22.1049
22.1807
22.3611
22.5418
22.5607
22.6132
22.6203
22.6383
22.725
22.9251
22.9646
23.0444
23.063
23.0867
23.1165
23.1351
23.553
23.6459
23.7304
23.8949
23.9258
24.1893
24.3127
24.8745
25.8634
26.0165
26.0407
26.2036
26.2391
27.8344
28.0517
28.6058
28.6957
30.0873
38.3105
85.1471
